# Supplementary material for: Assessing the Dermal Penetration Efficacy of Chemical Compounds with the Ex-Vivo Porcine Ear Model
Source: Pharmaceutics. 2022 Mar 19;14(3):678. doi: 10.3390/pharmaceutics14030678 (PMC8951478; doi:10.3390/pharmaceutics14030678)
Supplement: Supplementary file 1 [file pharmaceutics-14-00678-s001.zip]

Archive with 1 entries (1 files):
- pharmaceutics-1632896-supplementary.pdf
